# Supplementary material for: Fluorine-Incorporated Biogenic Hydroxyapatite Enhances Socket Bone Healing via Addressing Macrophage-Mediated Inflammatory Response
Source: Bioengineering (Basel). 2025 Apr 7;12(4):396. doi: 10.3390/bioengineering12040396 (PMC12024827; doi:10.3390/bioengineering12040396)
Supplement: Supplementary file 1 [file bioengineering-12-00396-s001.zip]

Archive with 1 entries (1 files):
- bioengineering-3498071-supplementary.pdf
